# Supplementary material for: Quantification of Sonicated Implants from Patients with Osteoarticular Implant Infections
Source: Antibiotics (Basel). 2026 Mar 2;15(3):258. doi: 10.3390/antibiotics15030258 (PMC13023758; doi:10.3390/antibiotics15030258)
Supplement: Supplementary file 1 [file antibiotics-15-00258-s001.zip]

Archive with 1 entries (1 files):
- antibiotics-4070881-supplementary.xlsx
