# Supplementary material for: Quantification of Sonicated Implants from Patients with Osteoarticular Implant Infections
Source: Antibiotics (Basel). 2026 Mar 2;15(3):258. doi: 10.3390/antibiotics15030258 (PMC13023758; doi:10.3390/antibiotics15030258)
Supplement: Supplementary file 1 [file antibiotics-15-00258-s001.zip › antibiotics-4070881-supplementary.xlsx]

## Sheet: APJI
Table S1. Acute Prosthetic Joint Infections
Sample	Sex	Age	Joint	Count CFU/mL	Monomycrobial/ Polymicrobial	Microorganisms
1	H	81	Knee	200	Polymicrobial	E. cloacae, K. pneumoniae
2	H	69	Knee	100000	Monomycrobial	S. aureus
3	H	61	Knee	100000	Monomycrobial	S. aureus
4	M	74	Knee	100000	Polymicrobial	P. aeruginosa, E. cloacae
5	M	78	Knee	30000	Monomycrobial	S. lugdunensis
6	M	78	Knee	1000	Monomycrobial	S. aureus
7	M	88	Knee	1000	Monomycrobial	E. coli
8	M	87	Knee	100000	Monomycrobial	S. aureus
9	M	84	Knee	100000	Monomycrobial	E. faecalis
10	H	68	Knee	30000	Monomycrobial	E. faecalis
11	H	69	Knee	80000	Monomycrobial	S. aureus
12	M	57	Knee	100000	Monomycrobial	M. morganii
13	M	72	Knee	100000	Monomycrobial	P. aeruginosa
14	M	79	Knee	1000	Polymicrobial	P. mirabilis, K. oxytoca
15	H	56	Knee	100	Monomycrobial	S. marcescens
16	M	84	Knee	80000	Polymicrobial	S. aureus, P. mirabilis
17	H	51	Knee	100000	Monomycrobial	S. aureus
18	M	76	Knee	100000	Polymicrobial	E. coli, E. faecalis, P. mirabilis, anaerobic bacteria
19	H	89	Knee	100000	Monomycrobial	S. gordonii
20	H	79	Knee	10000	Monomycrobial	S. capitis
21	H	80	Knee	500	Monomycrobial	S. epidermidis
22	H	86	Knee	50000	Monomycrobial	E. faecalis
23	M	72	Knee	30000	Monomycrobial	S. aureus
24	M	71	Knee	1000	Monomycrobial	R. ornithinolytica
25	H	75	Knee	40000	Monomycrobial	S. gordonii
26	H	79	Knee	30000	Monomycrobial	S. salivarius
27	H	74	Knee	80000	Polymicrobial	S. aureus, E. faecalis
28	H	73	Knee	100000	Monomycrobial	K. oxytoca
29	H	74	Knee	30000	Monomycrobial	E. coli
30	H	53	Knee	70000	Monomycrobial	S. lugdunensis
31	M	73	Knee	200	Monomycrobial	S. aureus
32	H	80	Knee	10000	Monomycrobial	S. anginosus
33	M	71	Knee	100000	Monomycrobial	S. aureus
34	H	71	Knee	2000	Monomycrobial	S. epidermidis
35	M	75	Knee	300	Monomycrobial	S. marcescens
36	M	82	Knee	100000	Polymicrobial	S. aureus, E. cloacae
37	M	61	Knee	100	Polymicrobial	S. aureus, E. coli
38	M	78	Knee	100000	Monomycrobial	S. aureus
39	M	61	Knee	100000	Monomycrobial	S. agalactiae
40	M	73	Knee	500	Monomycrobial	K. aerogenes
41	M	81	Knee	10000	Monomycrobial	S. aureus
42	M	75	Knee	20000	Monomycrobial	S. aureus
43	M	69	Knee	300	Polymicrobial	S. aureus, S. epidermidis
44	H	60	Knee	100000	Monomycrobial	S. pyogenes
45	M	66	Knee	10000	Monomycrobial	S. aureus
46	M	83	Knee	50000	Polymicrobial	C. freundii, E. cloacae
47	M	86	Knee	100000	Monomycrobial	S. dysgalactiae
48	H	81	Knee	500	Polymicrobial	E. cloacae, E. faecalis
49	M	69	Knee	100000	Monomycrobial	S. aureus
50	M	71	Knee	100000	Monomycrobial	S. lugdunensis
51	H	47	Knee	100000	Monomycrobial	S. aureus
52	H	47	Knee	10000	Monomycrobial	E. faecium
53	H	47	Knee	100000	Monomycrobial	C. koseri
54	H	53	Knee	100000	Monomycrobial	S. aureus
55	H	71	Knee	100000	Monomycrobial	S. aureus
56	M	67	Knee	10000	Monomycrobial	S. aureus
57	H	78	Knee	20000	Monomycrobial	S. aureus
58	M	84	Knee	100000	Monomycrobial	E. coli
59	M	78	Knee	20000	Monomycrobial	S. aureus
60	M	90	Knee	30000	Monomycrobial	S. aureus
61	M	72	Knee	100000	Polymicrobial	P. aeruginosa, E. faecalis
62	H	64	Knee	500	Polymicrobial	S. epidermidis, Penicillium spp.
63	M	84	Knee	100000	Monomycrobial	S. aureus
64	M	76	Knee	10000	Monomycrobial	E. gallinarum
65	M	77	Knee	100000	Polymicrobial	S. aureus, K. pneumoniae, P.aeruginosa
66	M	58	Knee	100000	Polymicrobial	S. aureus, P. gergoviae
67	M	55	Knee	100	Monomycrobial	P. fluorescens
68	H	56	Knee	100000	Polymicrobial	E. faecalis, E. cloacae
69	H	78	Knee	10000	Monomycrobial	S. aureus
70	M	79	Knee	60000	Monomycrobial	S. aureus
71	M	77	Knee	100000	Monomycrobial	S. aureus
72	M	87	Knee	100000	Monomycrobial	P. mirabilis
73	H	77	Knee	1000	Monomycrobial	B. cereus
74	M	73	Knee	20000	Monomycrobial	S. aureus
75	M	67	Knee	50000	Monomycrobial	S. epidermidis
76	H	52	Knee	40000	Polymicrobial	S. agalactiae, S. epidermidis
77	H	50	Knee	40000	Monomycrobial	S. aureus
78	H	63	Knee	100	Monomycrobial	S. aureus
79	M	78	Knee	40000	Monomycrobial	S. epidermidis
80	M	85	Knee	10000	Polymicrobial	K. pneumoniae, P. mirabilis
81	H	64	Knee	100000	Monomycrobial	S. aureus
82	M	64	Knee	1000	Monomycrobial	S. aureus
83	H	53	Knee	100	Polymicrobial	S. aureus, S. pyogenes

## Sheet: CPJI
Table S2. Chronic Prosthetic Joint Infections
Sample	Sex	Age	Joint	Count CFU/mL	Monomycrobial/ Polymicrobial	Microorganisms
1	Male	81	Hip	50000	Monomycrobial	C. striatum
2	Male	81	Hip	10000	Monomycrobial	K. pneumoniae
3	Male	70	Hip	100000	Polymicrobial	C. acidovorans, C. indologenes
4	Male	85	Hip	100000	Monomycrobial	E.coli
5	Male	77	Knee	100	Monomycrobial	D. pigrum
6	Male	65	Hip	50000	Monomycrobial	C. acnes
7	Female	85	Knee	100000	Monomycrobial	E. faecalis
8	Female	85	Hip	300	Monomycrobial	S. aureus
9	Female	80	Knee	300	Monomycrobial	A. baumannii
10	Female	81	Hip	300	Monomycrobial	R. picketii
11	Female	78	Knee	50000	Monomycrobial	S. lugdunensis
12	Female	78	Hip	100	Monomycrobial	S. lugdunensis
13	Female	91	Hip	50000	Monomycrobial	S. aureus
14	Female	79	Knee	50000	Monomycrobial	P. vulgaris
15	Female	78	Hip	10000	Polymicrobial	S. epidermidis, C. parapsilosis
16	Female	73	Knee	1000	Monomycrobial	S. epidermidis
17	Male	75	Hip	80000	Polymicrobial	S. epidermidis, E. cloacae
18	Female	77	Knee	100000	Monomycrobial	S. aureus
19	Female	72	Knee	10000	Monomycrobial	C. acnes
20	Female	92	Hip	200	Monomycrobial	T. asahii
21	Female	78	Hip	300	Monomycrobial	P. mirabilis
22	Female	83	Hip	1000	Monomycrobial	S. epidermidis
23	Female	83	Hip	50000	Monomycrobial	S. epidermidis
24	Male	68	Knee	100	Monomycrobial	C. acnes
25	Female	80	Knee	50000	Monomycrobial	S. epidermidis
26	Female	77	Hip	100000	Polymicrobial	E. coli, E faecalis
27	Male	83	Hip	10000	Monomycrobial	S. lugdunensis
28	Female	75	Hip	100	Monomycrobial	S. anginosus
29	Female	70	Hip	100	Monomycrobial	S. marcescens
30	Male	51	Hip	100000	Monomycrobial	S. aureus
31	Female	67	Knee	50000	Monomycrobial	S. epidermidis
32	Male	68	Hip	500	Monomycrobial	S. mitis/oralis
33	Female	78	Knee	80000	Monomycrobial	S. aureus
34	Female	78	Knee	50000	Monomycrobial	E. cloacae
35	Female	73	Hip	100000	Monomycrobial	S. agalactiae
36	Female	73	Hip	30000	Monomycrobial	S. agalactiae
37	Male	79	Hip	40000	Monomycrobial	L. casei
38	Female	78	Hip	5000	Monomycrobial	S. haemolyticus
39	Female	78	Hip	5000	Monomycrobial	S. epidermidis
40	Female	78	Hip	400	Monomycrobial	K. pneumoniae
41	Female	81	Shoulder	100	Monomycrobial	M. fortuitum
42	Male	88	Knee	10000	Monomycrobial	S. gordonii
43	Male	86	Hip	1000	Monomycrobial	P. aeruginosa
44	Male	87	Hip	100000	Monomycrobial	E. faecalis
45	Female	68	Hip	100	Monomycrobial	C. striatum
46	Female	86	Hip	100000	Polymicrobial	P. mirabilis, E. cloacae, B. cereus
47	Female	81	Hip	20000	Monomycrobial	S. epidermidis
48	Male	52	Hip	40000	Monomycrobial	S. epidermidis
49	Female	63	Hip	20000	Monomycrobial	S. warnerii
50	Female	75	Knee	100	Monomycrobial	Corynebacterium spp.
51	Female	69	Hip	1000	Monomycrobial	S. epidermidis
52	Female	73	Hip	100000	Polymicrobial	E. faecalis, P. mirabilis
53	Female	77	Knee	700	Monomycrobial	S. epidermidis
54	Female	77	Hip	40000	Monomycrobial	S. anginosus
55	Female	72	Hip	10000	Monomycrobial	S. mitis/oralis
56	Female	73	Hip	100000	Monomycrobial	S. mitis/oralis
57	Female	69	Knee	500	Monomycrobial	S. aureus
58	Male	52	Knee	100000	Monomycrobial	S. aureus
59	Female	84	Hip	100000	Polymicrobial	S. aureus, A. bernardiae
60	Female	84	Hip	200	Monomycrobial	E. faecium
61	Male	66	Hip	100000	Monomycrobial	C. acnes
62	Female	84	Hip	3000	Monomycrobial	E. faecalis
63	Female	89	Knee	30000	Monomycrobial	S. gordonii
64	Male		Hip	1000	Monomycrobial	S. lugdunensis
65	Male	86	Knee	10000	Monomycrobial	S. aureus
66	Female	82	Hip	70000	Monomycrobial	P. stuartii
67	Female	57	Knee	10000	Monomycrobial	S. aureus
68	Female	55	Hip	80000	Monomycrobial	S. aureus
69	Male	76	Hip	20000	Monomycrobial	C. acnes
70	Female	49	Shoulder	500	Monomycrobial	C. acnes
71	Female	73	Knee	100000	Monomycrobial	S. epidermidis
72	Female	91	Knee	100	Monomycrobial	C. striatum
73	Male	69	Hip	400	Monomycrobial	C. acnes
74	Male	69	Hip	3000	Monomycrobial	C. acnes
75	Male	62	Hip	5000	Monomycrobial	C. acnes
76	Female	89	Hip	1000	Monomycrobial	P. aeruginosa
77	Male	80	Hip	100000	Polymicrobial	S. aureus, S. epidermidis
78	Male	82	Hip	100000	Monomycrobial	S. aureus
79	Male	82	Hip	10000	Polymicrobial	S. epidermidis, Bacillus spp.
80	Male	87	Hip	20000	Polymicrobial	S. aureus, P. mirabilis
81	Male	81	Knee	10000	Monomycrobial	S. anginosus
82	Male	63	Shoulder	50000	Monomycrobial	C. acnes
83	Female	71	Knee	80000	Monomycrobial	S. aureus
84	Female	66	Knee	100	Monomycrobial	P. aeruginosa
85	Female	75	Hip	100	Monomycrobial	R. dentocariosa
86	Male	61	Hip	30000	Monomycrobial	E.coli
87	Female	73	Shoulder	60000	Monomycrobial	S. epidermidis
88	Female	71	Knee	1000	Polymicrobial	S. aureus, C. acidovorans, Corynebacterium spp., Peptostreptococcus
89	Male	55	Hip	200	Monomycrobial	C. acnes
90	Female	80	Hip	1000	Monomycrobial	S. aureus
91	Male	72	Hip	100	Monomycrobial	C. acnes
92	Male	60	Hip	100000	Monomycrobial	F. magna
93	Male	80	Shoulder	100000	Polymicrobial	C.acnes, E. faecalis
94	Male	67	Hip	100000	Monomycrobial	S. aureus
95	Male	68	Hip	30000	Monomycrobial	P. mirabilis
96	Male	63	Hip	30000	Monomycrobial	P. mirabilis
97	Female	66	Hip	100000	Monomycrobial	E.coli
98	Female	66	Hip	100000	Monomycrobial	E.coli
99	Male	49	Hip	40000	Monomycrobial	S. epidermidis
100	Male	53	Hip	100000	Monomycrobial	S. epidermidis
101	Female	82	Hip	20000	Monomycrobial	S. epidermidis
102	Male	39	Hip	500	Monomycrobial	S. aureus
103	Female	85	Hip	60000	Monomycrobial	K. pneumoniae
104	Female	40	Knee	1000	Monomycrobial	C. acnes
105	Male	54	Hip	10000	Monomycrobial	S. capitis
106	Female	86	Shoulder	100000	Monomycrobial	P. assacharolyticus
107	Female	64	Hip	100000	Monomycrobial	K. pneumoniae
108	Female	75	Knee	50000	Monomycrobial	S. aureus
109	Female	83	Hip	300	Monomycrobial	E.coli
110	Male	74	Hip	100000	Monomycrobial	S. aureus
111	Female	76	Knee	50000	Polymicrobial	E. faecalis, S. epidermidis
112	Female	83	Knee	50000	Polymicrobial	S. epidermidis, E. coli
113	Female	69	Knee	30000	Monomycrobial	P. aeruginosa
114	Female	80	Hip	1000	Monomycrobial	S. aureus
115	Female	35	Knee	20000	Monomycrobial	S. aureus
116	Male	75	Hip	100000	Monomycrobial	S. aureus
117	Female	81	Knee	60000	Monomycrobial	S. lugdunensis
118	Male	63	Knee	100	Monomycrobial	E. faecalis
119	Male	69	Knee	500	Monomycrobial	C. tropicalis
120	Male	80	Hip	100000	Monomycrobial	S. epidermidis
121	Male	73	Hip	30000	Monomycrobial	S. epidermidis
122	Female	84	Hip	30000	Monomycrobial	S. epidermidis
123	Male	67	Hip	70000	Monomycrobial	S. aureus
124	Male	67	Hip	70000	Monomycrobial	S. aureus
125	Male	71	Hip	20000	Monomycrobial	C. acnes
126	Male	71	Hip	20000	Monomycrobial	C. acnes
127	Female	73	Knee	500	Monomycrobial	S. epidermidis
128	Female	81	Elbow	100000	Monomycrobial	S. aureus
129	Female	77	Hip	100000	Monomycrobial	K. pneumoniae
130	Male	70	Hip	50000	Monomycrobial	S. aureus
131	Male	85	Hip	1000	Monomycrobial	S. epidermidis
132	Male	67	Shoulder	100000	Monomycrobial	E. faecalis
133	Male	85	Hip	500	Monomycrobial	S. haemolyticus
134	Female	92	Knee	70000	Monomycrobial	C. acnes
135	Male	71	Hip	1000	Monomycrobial	S. epidermidis
136	Female	78	Hip	100000	Monomycrobial	P. aeruginosa
137	Male	92	Hip	40000	Monomycrobial	E. cloacae
138	Male	69	Hip	100000	Monomycrobial	C. acnes
139	Male	75	Knee	20000	Monomycrobial	S. lugdunensis
140	Female	64	Hip	30000	Monomycrobial	S. agalactiae
141	Male	71	Shoulder	600	Monomycrobial	C. acnes
142	Male	84	Hip	1000	Monomycrobial	S. aureus
143	Female	68	Knee	500	Monomycrobial	S. epidermidis
144	Male	75	Knee	100000	Monomycrobial	S. aureus
145	Male	52	Hip	40000	Polymicrobial	E. coli I, S. epidermidis
146	Female	61	Knee	80000	Monomycrobial	S. epidermidis
147	Male	63	Knee	40000	Monomycrobial	R. picketii
148	Male	56	Hip	100000	Monomycrobial	S. aureus
149	Male	58	Knee	100000	Monomycrobial	S. aureus
150	Male	51	Hip	100000	Monomycrobial	S. aureus
151	Male	56	Knee	100000	Monomycrobial	S. lugdunensis
152	Male	56	Hip	100000	Monomycrobial	S. epidermidis
153	Male	69	Shoulder	200	Monomycrobial	C. acnes
154	Female	83	Hip	1000	Monomycrobial	P. aeruginosa
155	Female	84	Hip	50000	Monomycrobial	S. aureus
156	Female	84	Hip	10000	Monomycrobial	S. aureus
157	Female	80	Knee	100	Monomycrobial	S. epidermidis
158	Male	76	Knee	80000	Monomycrobial	S. epidermidis
159	Male	77	Hip	50000	Monomycrobial	E. cloacae
160	Female	75	Knee	30000	Monomycrobial	S. epidermidis
161	Male	61	Hip	1000	Monomycrobial	S. epidermidis
162	Male	60	Elbow	200	Monomycrobial	C. acnes
163	Male	59	Hip	10000	Monomycrobial	S. epidermidis
164	Female	79	Hip	60000	Monomycrobial	S. epidermidis
165	Female	80	Hip	5000	Polymicrobial	C.albicans, Clostridium spp.
166	Male	84	Hip	100000	Monomycrobial	S. epidermidis
167	Female	69	Hip	100000	Monomycrobial	S. epidermidis
168	Male	63	Hip	80000	Monomycrobial	C. acnes
169	Male	64	Hip	200	Monomycrobial	C. acnes
170	Male	65	Hip	200	Monomycrobial	C. acnes
171	Male	66	Hip	100	Monomycrobial	C. acnes
172	Male	70	Hip	10000	Monomycrobial	C. acnes
173	Male	85	Hip	100000	Monomycrobial	S. aureus
174	Male	86	Hip	80000	Polymicrobial	C. indologenes, D. acidovorans
175	Female	45	Hip	100000	Monomycrobial	S. agalactiae
176	Male	68	Hip	1000	Monomycrobial	E. cloacae
177	Female	73	Hip	10000	Monomycrobial	E.coli
178	Female	78	Hip	400	Monomycrobial	S. epidermidis
179	Female	76	Hip	100	Monomycrobial	S. epidermidis
180	Male	72	Hip	100000	Monomycrobial	S. aureus
181	Male	72	Hip	100000	Monomycrobial	E. cloacae
182	Male	73	Hip	100000	Monomycrobial	S. epidermidis
183	Female	83	Hip	5000	Monomycrobial	P. aeruginosa
184	Female	79	Knee	100	Monomycrobial	P. aeruginosa
185	Male	60	Shoulder	1400	Monomycrobial	S. epidermidis
186	Female	72	Elbow	30000	Monomycrobial	C. glabrata
187	Male	64	Hip	1000	Monomycrobial	S. epidermidis
188	Male	48	Hip	100	Monomycrobial	S. epidermidis
189	Female	74	Hip	60000	Monomycrobial	P. aeruginosa
190	Male	60	Hip	50000	Monomycrobial	S. aureus
191	Male	57	Hip	1000	Monomycrobial	S. aureus
192	Male	40	Shoulder	100000	Polymicrobial	S. pyogenes, S. aureus
193	Female	86	Knee	100	Monomycrobial	S. aureus
194	Male	78	Shoulder	2000	Monomycrobial	C. acnes
195	Male	64	Knee	40000	Monomycrobial	S. epidermidis
196	Male	66	Shoulder	100	Monomycrobial	P. mirabilis
197	Female	71	Knee	50000	Monomycrobial	P. micra
198	Male	74	Elbow	50000	Monomycrobial	P. aeruginosa
199	Female	77	Hip	10000	Monomycrobial	C. acnes
200	Female	83	Hip	100000	Polymicrobial	E. coli, P. mirabilis
201	Male	61	Knee	10000	Monomycrobial	S. epidermidis
202	Male	83	Hip	1000	Monomycrobial	S. epidermidis
203	Female	29	Hip	20000	Polymicrobial	P. aeruginosa, P. vulgaris
204	Female	61	Hip	40000	Monomycrobial	S. aureus
205	Male	47	Hip	100000	Monomycrobial	E.coli
206	Male	43	Hip	100000	Monomycrobial	A. neuii
207	Female	89	Hip	4000	Monomycrobial	S. lugdunensis
208	Female	89	Hip	4000	Monomycrobial	S. lugdunensis
209	Female	78	Hip	100000	Monomycrobial	S. epidermidis
210	Female	81	Hip	100000	Monomycrobial	S. epidermidis
211	Female	82	Hip	100000	Monomycrobial	P. mirabilis
212	Male	41	Hip	30000	Monomycrobial	S. aureus
213	Male	41	Hip	30000	Monomycrobial	S. aureus
214	Male	75	Knee	80000	Monomycrobial	S. epidermidis
215	Female	79	Hip	100000	Monomycrobial	S. epidermidis
216	Female	79	Hip	100000	Monomycrobial	S. epidermidis
217	Male	62	Shoulder	100	Monomycrobial	C. acnes
218	Male	64	Hip	100000	Monomycrobial	S. aureus
219	Male	65	Hip	500	Monomycrobial	S. epidermidis
220	Female	76	Hip	500	Monomycrobial	C. albicans
221	Male	66	Knee	1000	Monomycrobial	S. haemolyticus
222	Male	46	Knee	5000	Monomycrobial	C. acnes
223	Male	57	Shoulder	100000	Monomycrobial	C. acnes
224	Female	78	Hip	30000	Monomycrobial	S. epidermidis
225	Female	65	Knee	30000	Polymicrobial	S. epidermidis
226	Male	60	Shoulder	100000	Monomycrobial	C. acnes
227	Male	78	Hip	100000	Monomycrobial	E. faecalis
228	Female	88	Hip	20000	Monomycrobial	S. epidermidis
229	Female	88	Hip	20000	Monomycrobial	S. epidermidis
230	Female	51	Hip	50000	Monomycrobial	S. epidermidis
231	Female	71	Hip	1000	Monomycrobial	S. epidermidis
232	Female	72	Hip	1000	Monomycrobial	S. epidermidis
233	Male	82	Hip	300	Monomycrobial	S. epidermidis

## Sheet: FRI
Table S3. Fracture Related Infections
Sample	Sex	Age	Count CFU/mL	Monomycrobial/ Polymicrobial	Microorganisms
1	Female	92	100000	Monomycrobial	P. aeruginosa
2	Female	70	50000	Monomycrobial	S. aureus
3	Male	60	100000	Polymicrobial	K. pneumoniae, anaerobic bacteria
4	Female	75	100	Monomycrobial	S. anginosus
5	Female	49	1000	Polymicrobial	Anaerobic bacteria
6	Male	65	50000	Monomycrobial	S. aureus
7	Female	57	100000	Monomycrobial	S. aureus
8	Female	79	1000	Monomycrobial	E. faecalis
9	Female	71	300	Monomycrobial	P. aeruginosa
10	Female	91	100000	Monomycrobial	S. aureus
11	Male	85	200	Monomycrobial	E. faecalis
12	Female	81	300	Monomycrobial	S. agalactiae
13	Male	72	100	Monomycrobial	S. marcescens
14	Male	62	100	Monomycrobial	K. pneumoniae
15	Male	63	80000	Polymicrobial	K. pneumoniae, E. coli, S. mitis/oralis
16	Female	84	30000	Monomycrobial	P. mirabilis
17	Female	73	100000	Polymicrobial	E. faecalis, P. mirabilis
18	Female	77	70000	Polymicrobial	S. aureus, S. pyogenes
19	Female	58	30000	Monomycrobial	S. aureus
20	Female	87	500	Monomycrobial	E. cloacae
21	Female	63	300	Monomycrobial	S. epidermidis
22	Male	65	100000	Polymicrobial	S. aureus (two different strains)
23	Female	77	200	Monomycrobial	S. aureus
24	Female	61	50000	Monomycrobial	E. cloacae
25	Female	82	50000	Monomycrobial	P. stuartii
26	Female	91	100	Monomycrobial	C. striatum
27	Female	58	100000	Polymicrobial	P. aeruginosa, E. cloacae
28	Female	83	60000	Monomycrobial	E. faecalis
29	Female	89	100000	Polymicrobial	M. morganii, E. faecalis, K. pneumoniae
30	Female	89	100	Monomycrobial	S. aureus
31	Male	19	100	Monomycrobial	C. acnes
32	Male	46	40000	Monomycrobial	S. aureus
33	Male	47	1000	Monomycrobial	S. aureus
34	Male	47	80000	Monomycrobial	E. cloacae
35	Female	81	100000	Monomycrobial	S. aureus
36	Female	82	100000	Polymicrobial	S. epidermidis, E. cloacae
37	Male	78	100000	Polymicrobial	B. fragilis, S. hominis
38	Male	85	5000	Monomycrobial	C. acnes
39	Male	43	100000	Monomycrobial	E. cloacae
40	Female	73	100000	Monomycrobial	K. oxytoca
41	Female	49	10000	Monomycrobial	C. acnes
42	Female	43	100000	Monomycrobial	S. aureus
43	Male	51	100000	Polymicrobial	S. dysgalactiae, S. aureus
44	Female	92	100000	Polymicrobial	E. faecalis, E. coli, P. aeruginosa
45	Female	74	30000	Monomycrobial	S. lugdunensis
46	Female	45	50000	Monomycrobial	E. cloacae
47	Female	72	100	Monomycrobial	S. aureus
48	Female	73	100000	Monomycrobial	P. aeruginosa
49	Female	66	100000	Monomycrobial	S. aureus
50	Female	84	80000	Monomycrobial	L. monocytogenes
51	Female	51	100000	Monomycrobial	S. aureus
52	Female	40	100000	Monomycrobial	S. aureus
53	Female	62	200	Monomycrobial	S. epidermidis
54	Male	33	10000	Monomycrobial	S. aureus
55	Female	54	50000	Monomycrobial	S. aureus
56	Female	92	10000	Monomycrobial	E. coli
57	Female	63	300	Monomycrobial	K. pneumoniae
58	Male	43	1000	Monomycrobial	S. epidermidis
59	Female	92	20000	Monomycrobial	S. haemolyticus
60	Male	44	40000	Monomycrobial	S. lugdunensis
61	Female	39	100000	Monomycrobial	S. aureus
62	Female	93	20000	Monomycrobial	S. aureus
63	Female	82	100000	Polymicrobial	P. aeruginosa, P. mirabilis, E. faecalis
64	Female	88	50000	Monomycrobial	K. pneumoniae
65	Female	31	10000	Monomycrobial	S. epidermidis
66	Male	28	100000	Polymicrobial	S. aureus, E. cloacae
67	Female	60	100000	Monomycrobial	E. cloacae
68	Female	63	100000	Polymicrobial	S. aureus, P. aeruginosa
69	Female	11	100000	Monomycrobial	C. acnes
70	Male	66	100000	Monomycrobial	S. aureus
71	Female	68	100000	Monomycrobial	S. lugdunensis
72	Female	81	70000	Monomycrobial	S. aureus
73	Female	61	40000	Polymicrobial	S. aureus, C. amycolatum
74	Female	40	40000	Monomycrobial	C. acnes
75	Male	62	30000	Monomycrobial	S. lugdunensis
76	Female	47	50000	Monomycrobial	S. aureus
77	Male	49	100000	Monomycrobial	S. aureus
78	Male	50	30000	Monomycrobial	S. epidermidis
79	Male	64	20000	Monomycrobial	P. aeruginosa
80	Male	52	100000	Monomycrobial	C. acnes
81	Male	80	600	Polymicrobial	S. aureus, S. agalactiae
82	Male	65	70000	Monomycrobial	S. aureus
83	Female	54	1000	Monomycrobial	S. aureus
84	Male	57	40000	Monomycrobial	C. acnes
85	Male	69	10000	Monomycrobial	C. acnes
86	Male	71	1000	Monomycrobial	P. aeruginosa
87	Female	93	100000	Monomycrobial	S. aureus
88	Male	44	100000	Polymicrobial	S. aureus, S. viridans
89	Female	89	50000	Polymicrobial	E. coli, E. faecalis
90	Female	66	10000	Polymicrobial	P. mirabilis, S. aureus
91	Female	42	100000	Monomycrobial	S. marcescens
92	Male	82	100	Monomycrobial	K. pneumoniae
93	Male	55	100000	Polymicrobial	E. faecalis, E. cloacae
94	Male	69	100	Monomycrobial	C. albicans
95	Male	40	100000	Monomycrobial	S. aureus
96	Male	49	20000	Monomycrobial	P. stutzeri
97	Female	66	100000	Monomycrobial	S. aureus
98	Female	63	500	Monomycrobial	S. lugdunensis
99	Male	40	1000	Monomycrobial	S. aureus
100	Male	62	100000	Monomycrobial	P. aeruginosa
101	Male	63	10000	Monomycrobial	S. aureus
102	Male	61	1000	Monomycrobial	S. aureus
103	Male	82	100000	Polymicrobial	P. aeruginosa, E. cloacae
104	Female	57	50000	Monomycrobial	S. aureus
105	Female	57	100000	Polymicrobial	S. aureus, K. pneumoniae
106	Female	76	100000	Polymicrobial	E. coli, K. pneumoniae, E. faecalis, anaerobic bacteria
107	Male	52	1000	Monomycrobial	S. aureus
108	Male	23	100000	Monomycrobial	E. cloacae
109	Male	45	1000	Polymicrobial	S. lugdunensis, E. faecalis
110	Male	63	10000	Polymicrobial	K. pneumoniae, P. aeruginosa
111	Female	42	1000	Monomycrobial	S. dysgalactiae
112	Female	64	40000	Monomycrobial	S. epidermidis
113	Male	77	70000	Monomycrobial	S. aureus
114	Male	53	10000	Monomycrobial	S. lugdunensis
115	Female	87	400	Monomycrobial	S. aureus
116	Male	32	100000	Monomycrobial	S. aureus
117	Female	36	50000	Monomycrobial	S. epidermidis
118	Female	81	70000	Monomycrobial	S. lugdunensis
119	Male	54	100000	Monomycrobial	C. acnes
120	Female	82	5000	Polymicrobial	S.epidermidis, S. pasteuri, S. constellatus
121	Male	61	50000	Polymicrobial	S. lugdunensis, T. bernardiae
122	Female	28	5000	Monomycrobial	S. aureus
123	Female	47	100	Monomycrobial	E. cloacae
124	Female	50	100	Monomycrobial	E. coli
125	Male	39	1000	Monomycrobial	S. epidermidis
126	Female	68	80000	Polymicrobial	S. lugdunensis, C. amycolatum
127	Male	70	100000	Monomycrobial	S. epidermidis
128	Male	39	100000	Monomycrobial	S. aureus
129	Female	54	20000	Polymicrobial	P. aeruginosa, S. lugdunensis
130	Male	50	100000	Monomycrobial	S. aureus
131	Male	55	100000	Polymicrobial	S. marcescens, S. agalactiae
132	Male	45	50000	Monomycrobial	S. epidermidis
133	Male	87	400	Monomycrobial	P. aeruginosa
134	Male	48	60000	Polymicrobial	S. aureus, S. mitis/oralis, P. assacharolyticus, D. hominis
135	Male	31	1000	Monomycrobial	C. acnes
136	Male	82	100000	Monomycrobial	S. aureus
137	Female	88	40000	Monomycrobial	E. faecalis
138	Male	76	100000	Polymicrobial	S. aureus, S. mitis/oralis
139	Male	77	100	Monomycrobial	S. aureus
140	Female	48	1000	Monomycrobial	C. acnes
141	Male	42	500	Monomycrobial	C. acnes
